# Supplementary material for: Rhizobial Exopolysaccharides: Genetic Regulation of Their Synthesis and Relevance in Symbiosis with Legumes
Source: Int J Mol Sci. 2021 Jun 9;22(12):6233. doi: 10.3390/ijms22126233 (PMC8227245; doi:10.3390/ijms22126233)
Supplement: Supplementary file 1 [file ijms-22-06233-s001.zip]

Archive with 1 entries (1 files):
- ijms-1229795-supplementary.xlsx
