# Supplementary material for: Rhizobial Exopolysaccharides: Genetic Regulation of Their Synthesis and Relevance in Symbiosis with Legumes
Source: Int J Mol Sci. 2021 Jun 9;22(12):6233. doi: 10.3390/ijms22126233 (PMC8227245; doi:10.3390/ijms22126233)
Supplement: Supplementary file 1 [file ijms-22-06233-s001.zip › ijms-1229795-supplementary.xlsx]

## Sheet: R. leguminosarum
Supplementary Table S1. Genes involved in EPS production in different rhizobia.
Genes involved in EPS production in Rhizobium leguminosarum
Gene name	Length	Protein annotation	Location
pssV	789	Putative aminoacid kinase	Pss-I (chromosome)
pssW	1074	Endo 1,4-beta-xylanase
pssS	1152	Glycosyltransferase
pssR	507	Acetyl transferase
pssM	1083	Ketal pyruvate transferase
pssL	1539	Flipase (Wzx)
pssK	1032	Ketal pyruvate transferase
pssJ	822	Galactosyltransferase
pssI	945	Putative glycosyltransferase
pssF	885	Putative glycosyltransferase
pssC	981	Glucuronosyl-β-1,4-glucuronosyltransferase
pssD	459	Glucuronosyl-β-1,4-glucosyltransferase
pssE	1308
prsE	1308	Type 1 secretion system components
prsD	1803
plyA	1146	Glycanase
rapA	699	Rhizobial adhesion protein
pssP	2133	Polysaccharide co-polymerase (PCP)
pssO	723	Putative polysaccharide transport outer membrane
pssN	1212	Outer membrane trnaslocase
pssT	1464	Polysaccharide polymerase (Wzy)
Orf1	705	Hypothetical protein
exo5	1329	UDP-glucose dehydrogenase
pssZ	792	Serine/threonine protein phophatase
pssA	789	Glucosyl-isoprenylphosphate transferase	Chromosome
exoB	981	UDP-glucose 4-epimerase	Chromosome
Other genes coding for regulatoy proteins affecting EPS production
expR	753	LuxR-type regulator	Chromosome
cinS	204	Anti-repressor protein	Chromosome
plyB	1488	Glycosylhydrolase	Chromosome
?	?	CRP-like regulatory protein	Unidentified
phoB	684	Regulatory protein	Chromosome
rosR	429	Zinc finger protein, transcriptional regulator	Chromosome
exoR	336	Negative regulator	Chromosome
pssB	795	Inositol monophophate phosphatase	Chromosome
psrA	879	Polysacchride restoration	pSym (in R. leguminosarum bv. phaseoli)
LOV-HK	1035	Histidine kinase photoreceptor	pRL11 (in R. leguminosarum bv. viciae 3841)
nodD	780	LysR regulator protein	pSym
psi	594	Polysaccharide inhibition	pSym (in R. leguminosarum bv. phaseoli)
		Genomic sequences accessions:
		Rhizobium leguminosarum bv. viciae 3841:
		Chromosome: https://www.ncbi.nlm.nih.gov/nuccore/AM236080.1
		pRL11: https://www.ncbi.nlm.nih.gov/nuccore/AM236085.1
		pRL10 (= pSym): https://www.ncbi.nlm.nih.gov/nuccore/AM236084.1
		Rhizobium leguminosarum bv. trifolii Rt24.2
		Complete genome assembly: https://www.ncbi.nlm.nih.gov/assembly/GCA_001679565.1
		Rhizobium leguminosarum bv. phaseoli 4292
		Complete genome assembly https://www.ncbi.nlm.nih.gov/assembly/GCA_000379005.1

## Sheet: S. meliloti EPS I and EPS II
Supplementary Table S1. Genes involved in EPS production in different rhizobia.
Genes involved in EPS production in Sinorhizobium meliloti
EPS I
Gene name	Length	Protein	Location
exsH	1398	Glucan endo-1,3-beta-D-glucosidase; Hydrolysis of 1,3-beta-D-glucosidic linkages in 1,3- beta-D-glucans	pSymB
exsG	2724	Putative two-component sensor histidine kinase protein
exsF	537	Putative two-component response regulator protein
exsI	252	Putative transcriptional regulator protein
exsE	1821	Putative ABC transporter protein consisting of fused ATP-binding and permease components
exsD	738	Hypothetical conserved protein (Organic radical activating enzymes)
exsC	360	6-pyruvoyltetrahydropterin synthase
exsB	711	Probable succinoglycan biosynthesis regulator (Predicted PP-loop superfamily ATPase)
exsA	1815	MsbA-like saccharide exporting ABC transporter protein, consisting of ATP-binding and permease domains
exoB	987	UDP glucose 4-epimerase protein
exoZ	954	UDP glucose 4-epimerase protein
exoQ	1308	Putative polysaccharide polymerase, similar to Wzy protein
exoF	1266	Periplasmic protein involved in polysaccharide export
exoY	681	Sugar transferases involved in lipopolysaccharide synthesis
exoX	297	Posttranscriptional regulator, repressor protein
exoU	1029	Glycosyltransferases involved in cell wall biogenesis
exoV	951	Putative pyruvyltransferase
exoW	960	Glucosyltransferase protein
exoT	1485	Membrane protein involved in the export of O- antigen and teichoic acid; probable exopolysaccharide transport protein
exoI	576	Exopolysaccharide biosynthesis protein
exoH	1119	Succinyltransferase protein
exoK	810	Licheninase, hydrolysis of 1,4-beta-D-glucosidic linkages in beta-D-glucans containing 1,3- and 1,4-bonds
exoL	1212	Glucosyltransferase protein
exoA	993	Glycosyltransferases, exopolysaccharide biosynthesis protein
exoM	930	Glycosyltransferases, exopolysaccharide biosynthesis protein
exoO	1047	Glycosyltransferases, exopolysaccharide biosynthesis protein
exoP	2361	Protein-tyrosine kinase
EPS II
Gene name	Length	Protein	Location
wgeH	978	Hypothetical protein (formerly ExpE8)	pSymB
wgeG	1323	Putative glycosyltransferase, forming alpha glycosyl linkages (formerly ExpE7)
wgeF	2217	Putative membrane protein (formerly ExpE6)
wgeE	705	Putative membrane protein (formerly ExpE5)
wgeD	1263	Putative glycosyltransferase, forming alpha- glycosyl linkages (formerly ExpE4)
wgeC	846	Putative methyltransferase protein (formerly ExpE3)
wgeB	2250	Putative bifunctional glycosyltransferase, forming alpha-glycosyl and beta-glycosyl linkages (formerly ExpE2)
wgeA	660	RTX toxins and related Ca2+-binding proteins (formerly ExpE1)
wgdB	1422	Membrane-fusion protein (formerly ExpD2)
wgdA	1770	ABC-type multidrug transport system, ATPase and permease components (formerly ExpD1)
wggR	573	Transcriptional regulators, regulatory protein MarR (formerly ExpG)
wgcA	1254	Putative glycosyltransferase, forming alpha- glycosyl linkages (formerly ExpC)
wgaA	1485	Putative membrane protein (formerly ExpA1)
wgcB	2682	Putative bifunctional glycosyltransferase, forming beta-glycosyl and alpha-glycosyl linkages (formerly ExpA23)
wgcD	1179	Putative membrane-anchored protein (formerly ExpA4)
wgcE	1173	Putative membrane-anchored protein (formerly ExpA5)
wgcF	1173	Probably FT exported to periplasma (formerly ExpA6)
wgcG	882	Putative glucose-1-phosphate thymidyltransferase protein (formerly ExpA7)
wgcH	564	Putative dTDP-4-dehydrorhamnose 3,5-epimerase protein (formerly ExpA8)
wgcI	1071	Putative dTDP-D-glucose 4,6-dehydratase protein (formerly ExpA9)
wgcJ	903	Putative dTDP-4-dehydrorhamnose reductase protein (formerly ExpA10)
Other genes coding for regulatoy proteins affecting EPS production
sinR	738	LuxR regulator, AHL autoinducer-binding	Chromosome
sinI	645	N-acyl-L-homoserine lactone synthetase	Chromosome
expR	738	N-acyl homoserine lactone receptor	Chromosome	ExpR is disrupted by an insertion sequence in 1021
emmA	459	Hypothetical exported protein, glycine-rich	pSymB
emmB	1473	Two-component sensor histidine kinase protein	pSymB
emmC	660	Putative two-component response regulator protein	pSymB
cbrA	3405	Two-componen histidine kinase, stationary-phase regulator of cell surface physiology and symbiosis	Chromosome
exoD	723	Putative transmembrane protein	Chromosome
mucR	432	Transcriptional regulator of exopolysaccharide biosynthesis	Chromosome
ntrC	1455	Nitrogen assimilation regulatory protein	Chromosome
nodD1	927	LysR transcriptional regulator	pSymA
nodD3	942	LysR transcriptional regulator	pSymA
chvI	723	Transcriptional regulatory protein	Chromosome
exoR	807	Exopolysaccharide production negative regulator	Chromosome
exoS	1788	Signal transduction histidine kinase, regulator of succinoglycan synthesis	Chromosome
syrM	981	LysR transcriptional regulator	pSymA
syrA	246	Protein involved in EPS production	pSymA
nolR	519	Nodulation protein repressor	Chromosome	NolR is inactivated by a frameshift in 1021
phoR	1263	Phosphate regulon sensor histidine kinase transmembrane protein	Chromosome
		Genomic sequence accessions for strain 1021:
		Chromosome: https://www.ncbi.nlm.nih.gov/nuccore/NC_020528.1
		pSymB: https://www.ncbi.nlm.nih.gov/nuccore/NC_020560.1
		pSymA: https://www.ncbi.nlm.nih.gov/nuccore/NC_020527.1

## Sheet: S. fredii HH103
Supplementary Table S1. Genes involved in EPS production in different rhizobia.
Genes involved in EPS production in Sinorhizobium fredii HH103
Gene name	Length	Protein	Location
exoB	981	UDP-glucose 4-epimerase	plasmid e
exoZ	1008	Predicted acyltransferases	plasmid e
exoQ	1281	Lipid A core - O-antigen ligase and related enzymes	plasmid e
exoF1	1266	Membrane-fusion protein	plasmid e
exoY2	681	Sugar transferases involved in lipopolysaccharide synthesis	plasmid e
exoX	288	Posttranscriptional regulator, repressor protein	plasmid e
exoU	1026	Glycosyltransferases involved in cell wall biogenesis	plasmid e
exoI	636	Micrococcal nuclease (thermonuclease) homologs	plasmid e
exoK	951	Beta-glucanase/Beta-glucan synthetase	plasmid e
exoL	1212	Glucosyltransferase protein	plasmid e
exoA	996	Glycosyltransferases involved in cell wall biogenesis	plasmid e
exoM	927	Glycosyltransferases involved in cell wall biogenesis	plasmid e
exoO	1038	Glycosyltransferases involved in cell wall biogenesis	plasmid e
exoN	906	UDP-glucose pyrophosphorylase	plasmid e
exoP	2364	Uncharacterized protein involved in exopolysaccharide biosynthesis	plasmid e
Regulatory proteins
nodD1	966	LysR transcriptional regulator	plasmid d (pSym)
syrM	1020	LysR transcriptional regulator	plasmid d (pSym)
mucR1	431	Transcriptional regulator of exopolysaccharide biosynthesis	Chromosome
nolR	345	Nodulation protein repressor	Chromosome
		Genomic sequence accession for strain HH103:
		Complete genome assembly: https://www.ncbi.nlm.nih.gov/assembly/GCF_000283895.1

## Sheet: M. loti
Supplementary Table S1. Genes involved in EPS production in different rhizobia.
Genes involved in EPS production in Mesorhizobium loti
Gene name	Length	Protein	Location
exoQ	1314	O-antigen ligase family protein	Chromosome
exoF	1260	Polysaccharide biosynthesis/export family protein
exoY	678	Sugar transferase
exoX	276	Hypothetical protein
mll5254	1842	ABC transporter ATP-binding protein
mll5255	1002	Hypothetical protein
mll5256	1920	Lasso peptide isopeptide bond-forming cyclase
mll5257	516	Lasso peptide biosynthesis B2 protein
mll5258	300	PqqD family protein
mll5259	153	Lasso peptide
mll5260	1125	Nucleotidyltransferase family protein
exoU	1023	Glycosyltransferase family 2 protein
mll5262	402	Hypothetical protein
exoK	882	Family 16 glycosylhydrolase
mll5265	1332	UDP-glucose/GDP-mannose dehydrogenase family protein
mll5266	1443	GMC family oxidoreductase
mll5267	450	Hypothetical protein
mll5268	1080	Glycosyltransferase
mll5269	1023	Phosphoribosyltransferase
exoT	1497	Lipopolysaccharide biosynthesis protein
exoL	1173	Hypothetical protein
exoA	990	Glycosyltransferase family 2 protein
exoM	951	Glycosyltransferase family 2 protein
exoO	969	Glycosyltransferase family 2 protein
exoN	897	UTP--glucose-1-phosphate uridylyltransferase
exoP	2388	Polysaccharide biosynthesis tyrosine autokinase
		Genomic sequences accessions:
		M. loti R7A
		Complete genome assembly: https://www.ncbi.nlm.nih.gov/assembly/GCF_012913625.1
		Complete genome assembly: https://www.ncbi.nlm.nih.gov/assembly/GCF_009761735.1
		M. loti MAFF303099
		Complete genome assembly: https://www.ncbi.nlm.nih.gov/assembly/GCF_000009625.1/
